# Supplementary material for: Integrated Computational Analysis Reveals Early Genetic and Epigenetic AML Susceptibility Biomarkers in Benzene-Exposed Workers
Source: Int J Mol Sci. 2025 Jan 28;26(3):1138. doi: 10.3390/ijms26031138 (PMC11818736; doi:10.3390/ijms26031138)
Supplement: Supplementary file 1 [file ijms-26-01138-s001.zip]

Archive with 1 entries (1 files):
- ijms-3413613-supplementary.pdf
